# Supplementary material for: Evaluation of Selected Plant Essential Oils for Aphid Pest Control in Integrated Pest Management
Source: Insects. 2025 Mar 27;16(4):353. doi: 10.3390/insects16040353 (PMC12028055; doi:10.3390/insects16040353)
Supplement: Supplementary file 1 [file insects-16-00353-s001.zip]

Archive with 1 entries (1 files):
- insects-3515106-supplementary.xlsx
