# Supplementary material for: Evaluation of Selected Plant Essential Oils for Aphid Pest Control in Integrated Pest Management
Source: Insects. 2025 Mar 27;16(4):353. doi: 10.3390/insects16040353 (PMC12028055; doi:10.3390/insects16040353)
Supplement: Supplementary file 1 [file insects-16-00353-s001.zip › insects-3515106-supplementary.xlsx]

## Sheet: Table S1
Salvia rosmarinus														Laurus nobilis														Cupressus sempervirens															Salvia rosmarinus
Injection 1 - JLC015.D							Injection 2 - JLC016.D							Injection 1 - JLC017.D							Injection 2 - JLC018.D							Injection 1 - JLC019.D							Injection 2 - JLC20.D								Injection 1 - JLC015.D
Peak	R.T.	Relative abundance (%)	Compound	CAS	Family	Subfamily	Peak	R.T.	Relative abundance (%)	Compound	CAS	Family	Subfamily	Peak	R.T.	Relative abundance (%)	Compound	CAS	Family	Subfamily	Peak	R.T.	Relative abundance (%)	Compound	CAS	Family	Subfamily	Peak	R.T.	Relative abundance (%)	Compound	CAS	Family	Subfamily	Peak	R.T.	Relative abundance (%)	Compound	CAS	Family	Subfamily		Peak	R.T.	Relative abundance (%)	Compound	CAS	Family	Subfamily
1	2.146	0.036497	1-Hexen-3-one	1629-60-3	Fatty acyls	Oxygenated hydrocarbons	1	2.146	0.0367947	1-Hexen-3-one	1629-60-3	Fatty acyls	Oxygenated hydrocarbons	1	2.746	0.392701	cis-3-Hexenol	928-96-1	Fatty acyls	Fatty alcohols	1	5.915	17.2155	1,8-Cineole	470-82-6	Monoterpenes	Menthane monoterpenoids	1	2.289	0.00828433	Hexanal	66-25-1	Fatty acyls	Fatty aldehydes	1	38.078	0.188526	(+)-Cembrene	1898-13-1	Diterpenes	Cembrane diterpenoids		1	9.061	18.0541	(+)-Camphor	464-49-3	Monoterpenes	Bicyclic monoterpenoids
2	2.2	0.00980425	3-Hexanone	589-38-8	Fatty acyls	Oxygenated hydrocarbons	2	2.2	0.00953352	3-Hexanone	589-38-8	Fatty acyls	Oxygenated hydrocarbons	2	2.841	0.0780641	trans-2-Hexenol	928-95-0	Fatty acyls	Fatty alcohols	2	17.139	11.4246	Methyleugenol	93-15-2	Phenylpropanoids	Cinnamic acids and derivatives	2	2.639	0.0117304	Diacetone alcohol	123-42-2	Fatty acyls	Oxygenated hydrocarbons	2	33.016	1.62529	Sclareol	515-03-7	Diterpenes	Labdane and halimane diterpenoids		2	5.903	13.914	1,8-Cineole	470-82-6	Monoterpenes	Menthane monoterpenoids
3	2.247	0.0025984	3-Hexanol	623-37-0	Fatty acyls	Fatty alcohols	3	2.247	0.00270645	3-Hexanol	623-37-0	Fatty acyls	Fatty alcohols	3	3.244	0.00465439	4-Methyl-2-hexanol	2313-61-3	Fatty acyls	Fatty alcohols	3	15.388	10.9193	a-Terpinyl acetate	80-26-2	Monoterpenes	Menthane monoterpenoids	3	2.746	0.0149603	trans-3-Hexen-1-ol	928-97-2	Fatty acyls	Fatty alcohols	3	36.11	0.367	Labd-13-ene-8,15-diol	10267-31-9	Diterpenes	Labdane and halimane diterpenoids		3	3.79	9.312	Cyclofenchene	488-97-1	Monoterpenes	Tricyclic monoterpenoids
4	2.295	0.020729	1,1,2,3-Tetramethylcyclopropane	74752-93-5	Not classified		4	2.295	0.020613	1,1,2,3-Tetramethylcyclopropane	74752-93-5	hidrocarburo alifático saturado cíclico		4	13.109	0.00268078	9-Decyn-1-ol	17643-36-6	Fatty acyls	Fatty alcohols	4	7.67	10.17	Linalool	78-70-6	Monoterpenes	Acyclic monoterpenoids	4	3.114	0.0141563	b-Terpinene	99-84-3	Monoterpenes	Menthane monoterpenoids	4	34.494	0.45093	7-Isopropyl-1,1,4a-trimethyl-1,2,3,4,4a,9,10,10a-octahydrophenanthrene	109680-01-5	Diterpenes	Other diterpenes		4	9.613	6.31058	Borneol	507-70-0	Monoterpenes	Bicyclic monoterpenoids
5	2.574	0.00359336	Furfural	98-01-1	Cyclic polyketides	Furans	5	2.574	0.0036896	Furfural	98-01-1	Cyclic polyketides	Furans	5	2.289	0.0165913	Hexanal	66-25-1	Fatty acyls	Fatty aldehydes	5	4.58	5.01041	b-Phellandrene	555-10-2	Monoterpenes	Menthane monoterpenoids	5	3.422	0.0587405	Bornylene	464-17-5	Monoterpenes	Bicyclic monoterpenoids	5	37.366	0.091984	Sandaracopimarinal	3855-14-9	Diterpenes	Pimarane and isopimarane diterpenoids		5	4.164	6.11848	(±)-Camphene	79-92-5	Monoterpenes	Bicyclic monoterpenoids
6	2.746	0.0866802	trans-2-Hexenal	6728-26-3	Fatty acyls	Fatty aldehydes	6	2.746	0.0882806	trans-2-Hexenal	6728-26-3	Fatty acyls	Fatty aldehydes	6	3.292	0.0157842	Heptanal	111-71-7	Fatty acyls	Fatty aldehydes	6	3.879	3.38391	3,6,6-Trimethyl-2-norpinene	4889-83-2	Monoterpenes	Bicyclic monoterpenoids	6	3.731	0.434474	a-Thujene	2867-05-2	Monoterpenes	Bicyclic monoterpenoids	6	32.315	0.0869509	Sandaracopimaradiene	1686-56-2	Diterpenes	Pimarane and isopimarane diterpenoids		6	4.681	4.13624	(-)-β-Pinene	18172-67-3	Monoterpenes	Bicyclic monoterpenoids
7	2.853	0.0138901	1-Hydroperoxyhexane	4312-76-9	Not classified		7	2.853	0.0145098	1-Hydroperoxyhexane	4312-76-9	Not classified		7	4.29	0.06	Isobutyl isobutyrate	97-85-8	Fatty acyls	Fatty esters	7	10.325	2.80868	a-Terpineol	98-55-5	Monoterpenes	Menthane monoterpenoids	7	3.903	20.8294	Cyclofenchene	488-97-1	Monoterpenes	Tricyclic monoterpenoids	7	40.233	0.122548	(+)-Totarol	511-15-9	Diterpenes	Totarane diterpenoids		7	10.966	4.10911	Verbenone	80-57-9	Monoterpenes	Bicyclic monoterpenoids
8	3.143	0.00286522	2-Heptanone	110-43-0	Fatty acyls	Oxygenated hydrocarbons	8	3.149	0.00306348	2-Heptanone	110-43-0	Fatty acyls	Oxygenated hydrocarbons	8	5.078	0.0519768	2-Methylpropyl 2-methylbutanoate	2445-67-2	Fatty acyls	Fatty esters	8	4.675	2.59598	(-)-β-Pinene	18172-67-3	Monoterpenes	Bicyclic monoterpenoids	8	4.111	0.823499	d-Camphene	5794-03-6	Monoterpenes	Bicyclic monoterpenoids	8	33.49	0.0949887	Verticillol	70000-19-0	Diterpenes	Verticillane diterpenoids		8	4.758	3.45233	3-Octanone	106-68-3	Fatty acyls	Oxygenated hydrocarbons
9	3.292	0.00360857	Heptanal	111-71-7	Fatty acyls	Fatty aldehydes	9	3.292	0.00373775	Heptanal	111-71-7	Fatty acyls	Fatty aldehydes	9	2.704	0.0488781	Ethyl isovalerate	108-64-5	Fatty acyls	Fatty esters	9	9.921	2.59591	Terpinen-4-ol	562-74-3	Monoterpenes	Menthane monoterpenoids	9	4.152	0.195627	(±)-Camphene	79-92-5	Monoterpenes	Bicyclic monoterpenoids	9	7.654	0.0276461	Nonanal	124-19-6	Fatty acyls	Fatty aldehydes		9	5.779	3.16857	Sylvestrene	1461-27-4	Monoterpenes	Monocyclic monoterpenoids
10	3.422	0.00521224	Bornylene	464-17-5	Monoterpenes	Bicyclic monoterpenoids	10	3.422	0.00546991	Bornylene	464-17-5	Monoterpenes	Bicyclic monoterpenoids	10	4.977	0.0442097	Ethyl hexanoate	123-66-0	Fatty acyls	Fatty esters	10	19.875	2.2798	Bicyclogermacrene	24703-35-3	Sesquiterpenes	Lepidozane and bicyclogermacrane sesquiterpenoids	10	4.235	0.0266149	Thuja-2,4(10)-diene	36262-09-6	Monoterpenes	Thujane monoterpenoids	10	2.746	0.0142279	trans-2-Hexenal	6728-26-3	Fatty acyls	Fatty aldehydes		10	10.38	2.945	a-Terpineol	98-55-5	Monoterpenes	Menthane monoterpenoids
11	3.648	0.0155732	Hashishene	16626-39-4	Monoterpenes	Bicyclic monoterpenoids	11	3.648	0.0158199	Hashishene	16626-39-4	Monoterpenes	Bicyclic monoterpenoids	11	36.98	0.023761	Methyl linolenate	301-00-8	Fatty acyls	Fatty esters	11	17.548	1.9245	Caryophyllene	87-44-5	Sesquiterpenes	Caryophyllane sesquiterpenoids	11	4.568	0.83027	b-Phellandrene	555-10-2	Monoterpenes	Menthane monoterpenoids	11	2.289	0.00811494	Hexanal	66-25-1	Fatty acyls	Fatty aldehydes
12	3.79	9.312	Cyclofenchene	488-97-1	Monoterpenes	Tricyclic monoterpenoids	12	3.701	0.50455	Cyclofenchene	488-97-1	Monoterpenes	Tricyclic monoterpenoids	12	28.629	0.0510983	1-Octadecyne	629-89-0	Fatty acyls	Hydrocarbons	12	22.255	1.50545	Spathulenol	6750-60-3	Sesquiterpenes	Aromadendrane sesquiterpenoids	12	4.669	1.21566	(-)-β-Pinene	18172-67-3	Monoterpenes	Bicyclic monoterpenoids	12	2.639	0.0114708	Diacetone alcohol	123-42-2	Fatty acyls	Oxygenated hydrocarbons
13	4.164	6.11848	(±)-Camphene	79-92-5	Monoterpenes	Bicyclic monoterpenoids	13	3.897	8.89305	Cyclofenchene	488-97-1	Monoterpenes	Tricyclic monoterpenoids	13	26.795	0.00542546	9,11-Eicosadiyne	28393-07-9	Fatty acyls	Hydrocarbons	13	15.572	1.48398	Eugenol	97-53-0	Phenylpropanoids	Cinnamic acids and derivatives	13	4.746	0.0122579	b-Terpinene	99-84-3	Monoterpenes	Menthane monoterpenoids	13	4.841	2.22339	b-Myrcene	123-35-3	Monoterpenes	Acyclic monoterpenoids		Salvia rosmarinus
14	4.236	0.193262	Thuja-2,4(10)-diene	36262-09-6	Monoterpenes	Thujane monoterpenoids	14	4.159	6.13735	(±)-Camphene	79-92-5	Monoterpenes	Bicyclic monoterpenoids	14	7.933	0.00418859	1-Chloro-5-methylhexane	33240-56-1	Fatty acyls	Hydrocarbons	14	16.67	1.47161	b-Elemene	515-13-9	Sesquiterpenes	Elemane sesquiterpenoids	14	4.841	2.22145	b-Myrcene	123-35-3	Monoterpenes	Acyclic monoterpenoids	14	7.529	0.0815419	Linalool	78-70-6	Monoterpenes	Acyclic monoterpenoids		Peak	R.T.	Compound	Relative abundance (%)	Std	Family	Subfamily
15	4.331	0.00729145	Benzaldehyde	100-52-7	Phenylpropanoids	Phenolic acids (C6-C1)	15	4.236	0.198319	Thuja-2,4(10)-diene	36262-09-6	Monoterpenes	Thujane monoterpenoids	15	16.872	0.0157051	cis-Jasmone	488-10-8	Fatty acyls	Octadecanoids	15	21.192	1.2093	cis-a-Bisabolene	29837-07-8	Sesquiterpenes	Bisabolane sesquiterpenoids	15	5.381	15.56	3-Carene	13466-78-9	Monoterpenes	Bicyclic monoterpenoids	15	6.158	0.0464316	(E)-β-Ocimene	13877-91-3	Monoterpenes	Acyclic monoterpenoids		1	9.061	(+)-Camphor	18.0666	0.0175469	Monoterpenes	Bicyclic monoterpenoids
16	4.574	0.171748	Sabinene	3387-41-5	Monoterpenes	Bicyclic monoterpenoids	16	4.33	0.0133478	Benzaldehyde	100-52-7	Phenylpropanoids	Phenolic acids (C6-C1)	16	4.746	0.0123562	Sulcatone	110-93-0	Fatty acyls	Oxygenated hydrocarbons	16	19.91	1.041	trans-Cadina-1(6),4-diene	20085-11-4	Sesquiterpenes	Cadinane sesquiterpenoids	16	5.577	0.0603303	p-Cymene	99-87-6	Monoterpenes	Menthane monoterpenoids	16	5.381	15.5503	3-Carene	13466-78-9	Monoterpenes	Bicyclic monoterpenoids		2	5.903	1,8-Cineole	13.9493	0.0498302	Monoterpenes	Menthane monoterpenoids
17	4.681	4.13624	(-)-β-Pinene	18172-67-3	Monoterpenes	Bicyclic monoterpenoids	17	4.574	0.180321	Sabinene	3387-41-5	Monoterpenes	Bicyclic monoterpenoids	17	7.636	10.1905	Linalool	78-70-6	Monoterpenes	Acyclic monoterpenoids	17	24.403	0.947039	a-Cadinol	481-34-5	Sesquiterpenes	Cadinane sesquiterpenoids	17	5.672	0.368421	1-Cyclohexene-1-methanol, 4-(1-methylethenyl)-, formate	29621-55-4	Monoterpenes	Menthane monoterpenoids	17	4.669	1.21273	(-)-β-Pinene	18172-67-3	Monoterpenes	Bicyclic monoterpenoids		3	3.79	Cyclofenchene	9.10253	0.296242	Monoterpenes	Tricyclic monoterpenoids
18	4.758	3.45233	3-Octanone	106-68-3	Fatty acyls	Oxygenated hydrocarbons	18	4.681	4.14245	(-)-β-Pinene	18172-67-3	Monoterpenes	Bicyclic monoterpenoids	18	4.841	0.676179	b-Myrcene	123-35-3	Monoterpenes	Acyclic monoterpenoids	18	22.36	0.915	Caryophyllene oxide	1139-30-6	Sesquiterpenes	Caryophyllane sesquiterpenoids	18	5.755	2.23661	Sylvestrene	1461-27-4	Monoterpenes	Monocyclic monoterpenoids	18	4.111	0.821579	d-Camphene	5794-03-6	Monoterpenes	Bicyclic monoterpenoids		4	9.613	Borneol	6.28016	0.0430205	Monoterpenes	Bicyclic monoterpenoids
19	4.847	1.97028	b-Myrcene	123-35-3	Monoterpenes	Acyclic monoterpenoids	19	4.752	3.46955	3-Octanone	106-68-3	Fatty acyls	Oxygenated hydrocarbons	19	11.435	0.308394	Neryl alcohol	106-25-2	Monoterpenes	Acyclic monoterpenoids	19	24.293	0.819377	(+)-β-Eudesmol	473-15-4	Sesquiterpenes	Eudesmane sesquiterpenoids	19	5.81	0.13	a-Phellandrene	99-83-2	Monoterpenes	Menthane monoterpenoids	19	13.678	0.418401	{3,3-Dimethylbicyclo[2.2.1]heptan-2-yl}methanol, Ac derivative (isomer 2)	1000540-14-1	Monoterpenes	Bicyclic monoterpenoids		5	4.164	(±)-Camphene	6.12792	0.0133419	Monoterpenes	Bicyclic monoterpenoids
20	4.906	0.124994	3-Octanol	589-98-0	Fatty acyls	Fatty alcohols	20	4.847	1.95705	b-Myrcene	123-35-3	Monoterpenes	Acyclic monoterpenoids	20	12.301	0.305007	Linalyl acetate	115-95-7	Monoterpenes	Acyclic monoterpenoids	20	10.913	0.779192	Verbenone	80-57-9	Monoterpenes	Bicyclic monoterpenoids	20	5.838	0.281477	1,8-Cineole	470-82-6	Monoterpenes	Menthane monoterpenoids	20	8.93	0.380251	Camphor	76-22-2	Monoterpenes	Bicyclic monoterpenoids		6	4.681	(-)-β-Pinene	4.13935	0.00438411	Monoterpenes	Bicyclic monoterpenoids
21	5.067	0.0214969	2-(2-Pentenyl)furan	70424-14-5	Cyclic polyketides	Furans	21	4.906	0.141383	3-Octanol	589-98-0	Fatty acyls	Fatty alcohols	21	21.798	0.175088	Nerolidol	40716-66-3	Monoterpenes	Acyclic monoterpenoids	21	14.284	0.710742	d-Terpinyl acetate	93836-50-1	Monoterpenes	Menthane monoterpenoids	21	6.152	0.046944	(E)-β-Ocimene	13877-91-3	Monoterpenes	Acyclic monoterpenoids	21	13.299	0.361048	(-)-Bornyl acetate	5655-61-8	Monoterpenes	Bicyclic monoterpenoids		7	10.966	Verbenone	4.08859	0.0290304	Monoterpenes	Bicyclic monoterpenoids
22	5.203	0.207353	a-Phellandrene	99-83-2	Monoterpenes	Menthane monoterpenoids	22	5.072	0.0261394	1-Cyclohexylidene-1-butene	36144-40-8	Not classified		22	6.164	0.0947216	(E)-β-Ocimene	13877-91-3	Monoterpenes	Acyclic monoterpenoids	22	5.66	0.687628	p-Cymene	99-87-6	Monoterpenes	Menthane monoterpenoids	22	6.38	3.414	a-Terpinene	99-86-5	Monoterpenes	Menthane monoterpenoids	22	4.152	0.193928	(±)-Camphene	79-92-5	Monoterpenes	Bicyclic monoterpenoids		8	4.758	3-Octanone	3.46094	0.0121718	Fatty acyls	Oxygenated hydrocarbons
23	5.34	0.15904	3-Carene	13466-78-9	Monoterpenes	Bicyclic monoterpenoids	23	5.203	0.207243	a-Phellandrene	99-83-2	Monoterpenes	Menthane monoterpenoids	23	15.756	0.0795916	Neryl acetate	141-12-8	Monoterpenes	Acyclic monoterpenoids	23	4.841	0.669052	b-Myrcene	123-35-3	Monoterpenes	Acyclic monoterpenoids	23	6.479	0.317983	g-Terpinene	99-85-4	Monoterpenes	Menthane monoterpenoids	23	10.907	0.179022	Verbenone	80-57-9	Monoterpenes	Bicyclic monoterpenoids		9	5.779	Sylvestrene	3.1869	0.0259174	Monoterpenes	Monocyclic monoterpenoids
24	5.47	0.571034	a-Terpinene	99-86-5	Monoterpenes	Menthane monoterpenoids	24	5.339	0.15854	3-Carene	13466-78-9	Monoterpenes	Bicyclic monoterpenoids	24	6.853	0.0439155	trans-Linalool oxide (furanoid)	34995-77-2	Monoterpenes	Acyclic monoterpenoids	24	6.485	0.669047	g-Terpinene	99-85-4	Monoterpenes	Menthane monoterpenoids	24	7.209	0.191987	Isoterpinolene	586-63-0	Monoterpenes	Menthane monoterpenoids	24	8.752	0.148115	trans-(-)-Pinocarveol	547-61-5	Monoterpenes	Bicyclic monoterpenoids		10	10.38	a-Terpineol	2.9265	0.026163	Monoterpenes	Menthane monoterpenoids
25	5.66	1.89251	p-Cymene	99-87-6	Monoterpenes	Menthane monoterpenoids	25	5.47	0.565958	a-Terpinene	99-86-5	Monoterpenes	Menthane monoterpenoids	25	16.355	0.0321574	Lavandulyl acetate	25905-14-0	Monoterpenes	Acyclic monoterpenoids	25	9.565	0.665101	d-Terpineol	7299-42-5	Monoterpenes	Menthane monoterpenoids	25	7.529	0.0884233	Linalool	78-70-6	Monoterpenes	Acyclic monoterpenoids	25	9.553	0.1266	Isoborneol	124-76-5	Monoterpenes	Bicyclic monoterpenoids
26	5.779	3.16857	Sylvestrene	1461-27-4	Monoterpenes	Monocyclic monoterpenoids	26	5.66	1.88009	p-Cymene	99-87-6	Monoterpenes	Menthane monoterpenoids	26	3.879	3.41446	3,6,6-Trimethyl-2-norpinene	4889-83-2	Monoterpenes	Bicyclic monoterpenoids	26	19.56	0.645021	b-Selinene	17066-67-0	Sesquiterpenes	Eudesmane sesquiterpenoids	26	7.654	0.0283226	Nonanal	124-19-6	Fatty acyls	Fatty aldehydes	26	4.09	0.07	Bornylene	464-17-5	Monoterpenes	Bicyclic monoterpenoids
27	5.903	13.914	1,8-Cineole	470-82-6	Monoterpenes	Menthane monoterpenoids	27	5.779	3.20522	Sylvestrene	1461-27-4	Monoterpenes	Monocyclic monoterpenoids	27	4.675	2.64326	(-)-β-Pinene	18172-67-3	Monoterpenes	Bicyclic monoterpenoids	27	13.304	0.562796	(-)-Bornyl acetate	5655-61-8	Monoterpenes	Bicyclic monoterpenoids	27	8.218	0.0149955	2-p-Menthen-1-ol	619-62-5	Monoterpenes	Menthane monoterpenoids	27	10.503	0.0514849	(±)-Myrtenal	564-94-3	Monoterpenes	Bicyclic monoterpenoids
28	6.111	0.0400209	2-Phenylacetaldehyde	122-78-1	Phenylpropanoids	Cinnamic acids and derivatives	28	5.903	13.9845	1,8-Cineole	470-82-6	Monoterpenes	Menthane monoterpenoids	28	10.913	0.782924	Verbenone	80-57-9	Monoterpenes	Bicyclic monoterpenoids	28	19.39	0.548	Aromandendrene	489-39-4	Sesquiterpenes	Aromadendrane sesquiterpenoids	28	8.36	0.0500888	a-Campholenal	4501-58-0	Monoterpenes	Monocyclic monoterpenoids	28	8.627	0.0409224	3-Carene oxide	2225-98-1	Monoterpenes	Bicyclic monoterpenoids
29	6.165	0.0273208	(E)-β-Ocimene	13877-91-3	Monoterpenes	Acyclic monoterpenoids	29	6.111	0.0339722	2-Phenylacetaldehyde	122-78-1	Phenylpropanoids	Cinnamic acids and derivatives	29	13.304	0.55234	(-)-Bornyl acetate	5655-61-8	Monoterpenes	Bicyclic monoterpenoids	29	24.053	0.491978	t-Cadinol	5937-11-1	Sesquiterpenes	Cadinane sesquiterpenoids	29	8.628	0.0390251	3-Carene oxide	2225-98-1	Monoterpenes	Bicyclic monoterpenoids	29	11.643	0.0323	Myrtenyl methyl ether	202527-57-9	Monoterpenes	Bicyclic monoterpenoids
30	6.485	1.09785	g-Terpinene	99-85-4	Monoterpenes	Menthane monoterpenoids	30	6.164	0.0253146	(E)-β-Ocimene	13877-91-3	Monoterpenes	Acyclic monoterpenoids	30	3.731	0.460238	b-Thujene	28634-89-1	Monoterpenes	Bicyclic monoterpenoids	30	21.602	0.466426	Elemicin	487-11-6	Phenylpropanoids	Cinnamic acids and derivatives	30	8.746	0.143113	trans-(-)-Pinocarveol	547-61-5	Monoterpenes	Bicyclic monoterpenoids	30	14.836	0.0224005	3,6,6-Trimethyl-2-norpinene	4889-83-2	Monoterpenes	Bicyclic monoterpenoids
31	6.717	0.0888156	4-Thujanol	546-79-2	Monoterpenes	Thujane monoterpenoids	31	6.485	1.08784	g-Terpinene	99-85-4	Monoterpenes	Menthane monoterpenoids	31	4.152	0.37066	(±)-Camphene	79-92-5	Monoterpenes	Bicyclic monoterpenoids	31	3.731	0.462669	b-Thujene	28634-89-1	Monoterpenes	Bicyclic monoterpenoids	31	8.93	0.381057	Camphor	76-22-2	Monoterpenes	Bicyclic monoterpenoids	31	15.15	5.815	a-Terpinyl acetate	80-26-2	Monoterpenes	Menthane monoterpenoids
32	7.28	0.723018	Terpinolene	586-62-9	Monoterpenes	Menthane monoterpenoids	32	6.716	0.0872974	4-Thujanol	546-79-2	Monoterpenes	Thujane monoterpenoids	32	5.333	0.301782	3-Carene	13466-78-9	Monoterpenes	Bicyclic monoterpenoids	32	18.61	0.443	cis-b-Copaene	18252-44-3	Sesquiterpenes	Copaane sesquiterpenoids	32	9.251	0.0613269	Karahanaenone	19822-67-4	Monoterpenes	Monocyclic monoterpenoids	32	6.38	3.403	a-Terpinene	99-86-5	Monoterpenes	Menthane monoterpenoids
33	7.547	0.905949	Linalool	78-70-6	Monoterpenes	Acyclic monoterpenoids	33	7.179	0.00746383	Verbenol	473-67-6	Monoterpenes	Pinane monoterpenoids	33	8.936	0.264398	Camphor	76-22-2	Monoterpenes	Bicyclic monoterpenoids	33	20.379	0.407969	g-Cadinene	39029-41-9	Sesquiterpenes	Cadinane sesquiterpenoids	33	9.352	0.0179311	p-Mentha-1,5-dien-8-ol	1686-20-0	Monoterpenes	Menthane monoterpenoids	33	5.755	2.23088	Sylvestrene	1461-27-4	Monoterpenes	Monocyclic monoterpenoids
34	7.66	0.0618533	Nonanal	124-19-6	Fatty acyls	Fatty aldehydes	34	7.28	0.72019	Terpinolene	586-62-9	Monoterpenes	Menthane monoterpenoids	34	8.752	0.186	trans-(-)-Pinocarveol	547-61-5	Monoterpenes	Bicyclic monoterpenoids	34	23.709	0.404061	Eremoligenol	10219-71-3	Sesquiterpenes	Eremophilane sesquiterpenoids	34	9.405	0.0107675	Pinocamphone	547-60-4	Monoterpenes	Pinane monoterpenoids	34	4.568	0.824884	b-Phellandrene	555-10-2	Monoterpenes	Menthane monoterpenoids
35	7.72	0.0947231	Filifolone	4613-37-0	Monoterpenes	Pinane monoterpenoids	35	7.541	0.900219	Linalool	78-70-6	Monoterpenes	Acyclic monoterpenoids	35	10.711	0.0929996	Thujyl alcohol	513-23-5	Monoterpenes	Bicyclic monoterpenoids	35	2.746	0.394682	cis-3-Hexenol	928-96-1	Fatty acyls	Fatty alcohols	35	9.47	0.0346502	Pinocarvone	30460-92-5	Monoterpenes	Menthane monoterpenoids	35	9.892	0.453785	Terpinen-4-ol	562-74-3	Monoterpenes	Menthane monoterpenoids
36	7.904	0.0150302	1,6-Dimethylhepta-1,3,5-triene	1000196-61-0	Not classified		36	7.66	0.0579565	Nonanal	124-19-6	Fatty acyls	Fatty aldehydes	36	7.702	0.0858965	(+)-Isopinocampheol	27779-29-9	Monoterpenes	Bicyclic monoterpenoids	36	18.569	0.392524	Humulene	6753-98-6	Sesquiterpenes	Humulane sesquiterpenoids	36	9.553	0.129504	Isoborneol	124-76-5	Monoterpenes	Bicyclic monoterpenoids	36	5.672	0.3663	1-Cyclohexene-1-methanol, 4-(1-methylethenyl)-, formate	29621-55-4	Monoterpenes	Menthane monoterpenoids
37	8.016	0.065161	Fenchol	1632-73-1	Monoterpenes	Bicyclic monoterpenoids	37	7.72	0.0887993	Filifolone	4613-37-0	Monoterpenes	Pinane monoterpenoids	37	12.948	0.0732314	4(10)-Thujen-2-ol, acetate	95875-05-1	Monoterpenes	Bicyclic monoterpenoids	37	4.152	0.370448	(±)-Camphene	79-92-5	Monoterpenes	Bicyclic monoterpenoids	37	9.892	0.454244	Terpinen-4-ol	562-74-3	Monoterpenes	Menthane monoterpenoids	37	6.479	0.31603	g-Terpinene	99-85-4	Monoterpenes	Menthane monoterpenoids
38	8.236	0.0824786	cis-p-Menth-2-en-1-ol	29803-81-4	Monoterpenes	Menthane monoterpenoids	38	7.904	0.0124024	1,6-Dimethylhepta-1,3,5-triene	1000196-61-0	Not classified		38	15.174	0.0136604	(+)-Myrtenyl acetate	1079-01-2	Monoterpenes	Bicyclic monoterpenoids	38	5.47	0.332825	a-Terpinene	99-86-5	Monoterpenes	Menthane monoterpenoids	38	10.099	0.0216188	p-Cymen-8-ol	1197-01-9	Monoterpenes	Menthane monoterpenoids	38	5.838	0.263928	1,8-Cineole	470-82-6	Monoterpenes	Menthane monoterpenoids
39	8.355	0.160536	(+)-Chrysanthenone	473-06-3	Monoterpenes	Pinane monoterpenoids	39	8.016	0.0625367	Fenchol	1632-73-1	Monoterpenes	Bicyclic monoterpenoids	39	8.01	0.0107075	Fenchol	1632-73-1	Monoterpenes	Bicyclic monoterpenoids	39	18.1	0.330313	a-Guaiene	3691-12-1	Sesquiterpenes	Guaiane sesquiterpenoids	39	10.24	0.216	a-Terpineol	98-55-5	Monoterpenes	Menthane monoterpenoids	39	10.27	0.222	a-Terpineol	98-55-5	Monoterpenes	Menthane monoterpenoids
40	8.651	0.00476099	(+)-Myrtenyl acetate	1079-01-2	Monoterpenes	Bicyclic monoterpenoids	40	8.242	0.0828968	cis-p-Menth-2-en-1-ol	29803-81-4	Monoterpenes	Menthane monoterpenoids	40	10.206	0.00262817	6,6-Dimethyl-2-methylenebicyclo[3.2.0]heptan-3-ol	1005276-05-0	Monoterpenes	Bicyclic monoterpenoids	40	24.12	0.326	Isoaromadendrene epoxide	1000159-36-6	Sesquiterpenes	Aromadendrane sesquiterpenoids	40	10.503	0.0381643	(±)-Myrtenal	564-94-3	Monoterpenes	Bicyclic monoterpenoids	40	7.209	0.190055	Isoterpinolene	586-63-0	Monoterpenes	Menthane monoterpenoids
41	8.853	0.084677	trans-(-)-Pinocarveol	547-61-5	Monoterpenes	Bicyclic monoterpenoids	41	8.355	0.186	(+)-Chrysanthenone	473-06-3	Monoterpenes	Pinane monoterpenoids	41	5.915	17.0541	1,8-Cineole	470-82-6	Monoterpenes	Menthane monoterpenoids	41	7.28	0.321599	Terpinolene	586-62-9	Monoterpenes	Menthane monoterpenoids	41	10.907	0.175245	Verbenone	80-57-9	Monoterpenes	Bicyclic monoterpenoids	41	11.939	0.149972	Isothymol methyl ether	31574-44-4	Monoterpenes	Menthane monoterpenoids
42	9.061	18.0541	(+)-Camphor	464-49-3	Monoterpenes	Bicyclic monoterpenoids	42	8.853	0.0995343	trans-(-)-Pinocarveol	547-61-5	Monoterpenes	Bicyclic monoterpenoids	42	15.388	10.833	a-Terpinyl acetate	80-26-2	Monoterpenes	Menthane monoterpenoids	42	11.435	0.311457	Neryl alcohol	106-25-2	Monoterpenes	Acyclic monoterpenoids	42	11.156	0.0177768	(-)-trans-Carveol	1197-07-5	Monoterpenes	Menthane monoterpenoids	42	5.81	0.124	a-Phellandrene	99-83-2	Monoterpenes	Menthane monoterpenoids
43	9.108	0.113236	Camphene hydrate	465-31-6	Monoterpenes	Bicyclic monoterpenoids	43	9.055	18.079	(+)-Camphor	464-49-3	Monoterpenes	Bicyclic monoterpenoids	43	4.58	5.07829	b-Phellandrene	555-10-2	Monoterpenes	Menthane monoterpenoids	43	5.339	0.302454	3-Carene	13466-78-9	Monoterpenes	Bicyclic monoterpenoids	43	11.643	0.0326357	Myrtenyl methyl ether	202527-57-9	Monoterpenes	Bicyclic monoterpenoids	43	13.744	0.0684348	Thymol	89-83-8	Monoterpenes	Menthane monoterpenoids
44	9.215	0.0218506	cis-p-Mentha-1(7),8-dien-2-ol	22626-43-3	Monoterpenes	Menthane monoterpenoids	44	9.102	0.0840406	Camphene hydrate	465-31-6	Monoterpenes	Bicyclic monoterpenoids	44	10.325	2.8088	a-Terpineol	98-55-5	Monoterpenes	Menthane monoterpenoids	44	12.301	0.29322	Linalyl acetate	115-95-7	Monoterpenes	Acyclic monoterpenoids	44	11.933	0.152072	Carvacrol methyl ether	6379-73-3	Monoterpenes	Menthane monoterpenoids	44	5.577	0.0597925	o-Cymene	527-84-4	Monoterpenes	Menthane monoterpenoids
45	9.287	0.0434519	Isopulegol	89-79-2	Monoterpenes	Menthane monoterpenoids	45	9.221	0.00503104	cis-p-Mentha-1(7),8-dien-2-ol	22626-43-3	Monoterpenes	Menthane monoterpenoids	45	9.921	2.5712	Terpinen-4-ol	562-74-3	Monoterpenes	Menthane monoterpenoids	45	8.936	0.284223	Camphor	76-22-2	Monoterpenes	Bicyclic monoterpenoids	45	13.299	0.363377	(-)-Bornyl acetate	5655-61-8	Monoterpenes	Bicyclic monoterpenoids	45	9.47	0.0332003	Pinocarvone	30460-92-5	Monoterpenes	Menthane monoterpenoids
46	9.488	0.222196	Pinocarvone	30460-92-5	Monoterpenes	Menthane monoterpenoids	46	9.286	0.0228557	Isopulegol	89-79-2	Monoterpenes	Menthane monoterpenoids	46	5.62	0.784	p-Cymene	99-87-6	Monoterpenes	Menthane monoterpenoids	46	5.197	0.274363	a-Phellandrene	99-83-2	Monoterpenes	Menthane monoterpenoids	46	13.678	0.422925	{3,3-Dimethylbicyclo[2.2.1]heptan-2-yl}methanol, Ac derivative (isomer 2)	1000540-14-1	Monoterpenes	Bicyclic monoterpenoids	46	10.105	0.0232133	p-Cymen-8-ol	1197-01-9	Monoterpenes	Menthane monoterpenoids
47	9.613	6.31058	Borneol	507-70-0	Monoterpenes	Bicyclic monoterpenoids	47	9.423	0.0779109	Pinocamphone	547-60-4	Monoterpenes	Pinane monoterpenoids	47	14.284	0.705207	d-Terpinyl acetate	93836-50-1	Monoterpenes	Menthane monoterpenoids	47	18.421	0.257	Valencene	24741-64-8	Sesquiterpenes	Eremophilane sesquiterpenoids	47	13.744	0.0723411	Thymol	89-83-8	Monoterpenes	Menthane monoterpenoids	47	9.352	0.0152398	p-Mentha-1,5-dien-8-ol	1686-20-0	Monoterpenes	Menthane monoterpenoids
48	9.64	0.43	3-Pinanone	15358-88-0	Monoterpenes	Pinane monoterpenoids	48	9.482	0.215559	Pinocarvone	30460-92-5	Monoterpenes	Menthane monoterpenoids	48	6.485	0.658856	g-Terpinene	99-85-4	Monoterpenes	Menthane monoterpenoids	48	24.528	0.252742	Maaliol	527-90-2	Sesquiterpenes	Cycloeudesmane sesquiterpenoids	48	14.842	0.0242311	3,6,6-Trimethyl-2-norpinene	4889-83-2	Monoterpenes	Bicyclic monoterpenoids	48	8.218	0.0150078	trans-p-Menth-2-en-1-ol	29803-82-5	Monoterpenes	Menthane monoterpenoids
49	9.922	1.40325	Terpinen-4-ol	562-74-3	Monoterpenes	Menthane monoterpenoids	49	9.613	6.24974	Borneol	507-70-0	Monoterpenes	Bicyclic monoterpenoids	49	9.565	0.620619	d-Terpineol	7299-42-5	Monoterpenes	Menthane monoterpenoids	49	22.653	0.240339	Viridiflorol	552-02-3	Sesquiterpenes	Aromadendrane sesquiterpenoids	49	14.99	0.872094	Terpinyl formate	2153-26-6	Monoterpenes	Menthane monoterpenoids	49	11.156	0.0149024	(-)-trans-Carveol	1197-07-5	Monoterpenes	Menthane monoterpenoids
50	10.135	0.14335	p-Cymen-8-ol	1197-01-9	Monoterpenes	Menthane monoterpenoids	50	9.85	0.331703	3-Pinanone	15358-88-0	Monoterpenes	Pinane monoterpenoids	50	5.47	0.331903	a-Terpinene	99-86-5	Monoterpenes	Menthane monoterpenoids	50	24.932	0.238216	Isospathulenol	88395-46-4	Sesquiterpenes	Aromadendrane sesquiterpenoids	50	15.317	4.95323	a-Terpinyl acetate	80-26-2	Monoterpenes	Menthane monoterpenoids	50	3.114	0.0136971	b-Terpinene	99-84-3	Monoterpenes	Menthane monoterpenoids
51	10.38	2.945	a-Terpineol	98-55-5	Monoterpenes	Menthane monoterpenoids	51	9.922	1.36894	Terpinen-4-ol	562-74-3	Monoterpenes	Menthane monoterpenoids	51	7.28	0.310424	Terpinolene	586-62-9	Monoterpenes	Menthane monoterpenoids	51	22.973	0.232127	Ledol	577-27-5	Sesquiterpenes	Aromadendrane sesquiterpenoids	51	16.017	0.0321067	Ylangene	14912-44-8	Sesquiterpenes	Copaane sesquiterpenoids	51	7.927	0.00700982	1,3,8-p-Menthatriene	18368-95-1	Monoterpenes	Menthane monoterpenoids
52	10.509	0.214365	(-)-Myrtenol	19894-97-4	Monoterpenes	Bicyclic monoterpenoids	52	10.129	0.130799	p-Cymen-8-ol	1197-01-9	Monoterpenes	Menthane monoterpenoids	52	5.197	0.282	a-Phellandrene	99-83-2	Monoterpenes	Menthane monoterpenoids	52	19.958	0.195992	a-Muurolene	10208-80-7	Sesquiterpenes	Cadinane sesquiterpenoids	52	16.153	0.303779	Copaene	3856-25-5	Sesquiterpenes	Copaane sesquiterpenoids	52	9.251	0.0615564	Karahanaenone	19822-67-4	Monoterpenes	Monocyclic monoterpenoids
53	10.753	0.11452	Isoborneol	124-76-5	Monoterpenes	Bicyclic monoterpenoids	53	10.38	2.908	a-Terpineol	98-55-5	Monoterpenes	Menthane monoterpenoids	53	13.779	0.148474	Carvacrol	499-75-2	Monoterpenes	Menthane monoterpenoids	53	21.798	0.194428	Nerolidol	40716-66-3	Monoterpenes	Acyclic monoterpenoids	53	16.296	0.0170335	7-epi-Sesquithujene	159407-35-9	Sesquiterpenes	Cyclobisabolane sesquiterpenoids	53	8.36	0.0509817	a-Campholenal	4501-58-0	Monoterpenes	Monocyclic monoterpenoids
54	10.966	4.10911	Verbenone	80-57-9	Monoterpenes	Bicyclic monoterpenoids	54	10.509	0.20289	(-)-Myrtenol	19894-97-4	Monoterpenes	Bicyclic monoterpenoids	54	4.912	0.101301	2,3-Dehydro-1,8-cineole	92760-25-3	Monoterpenes	Menthane monoterpenoids	54	8.746	0.194	trans-(-)-Pinocarveol	547-61-5	Monoterpenes	Bicyclic monoterpenoids	54	16.361	0.0100095	b-Cedrene	65354-33-8	Sesquiterpenes	Cedrane and isocedrane sesquiterpenoids	54	9.411	0.00943406	Pinocamphone	547-60-4	Monoterpenes	Pinane monoterpenoids
55	11.079	0.015625	4,4-Dimethyl-1-(2,7-octadien-1-yl)cyclobutene	62338-42-5	Not classified		55	10.752	0.114388	Isoborneol	124-76-5	Monoterpenes	Bicyclic monoterpenoids	55	8.224	0.0933994	cis-p-Menth-2-en-1-ol	29803-81-4	Monoterpenes	Menthane monoterpenoids	55	16.444	0.190016	2-Ethenyl-2,8,8-trimethyl-4-methylidenebicyclo[5.2.0]nonane	1000159-38-2	Not classified		55	16.444	0.0918055	b-Bourbonene	5208-59-3	Sesquiterpenes	Bourbonane sesquiterpenoids	55	4.229	0.0270931	Thuja-2,4(10)-diene	36262-09-6	Monoterpenes	Thujane monoterpenoids
56	11.18	0.00982927	(-)-cis-Carveol	1197-06-4	Monoterpenes	Menthane monoterpenoids	56	10.96	4.06806	Verbenone	80-57-9	Monoterpenes	Bicyclic monoterpenoids	56	15.079	0.0754874	(1S,4R,5R)-1,3,3-Trimethyl-2-oxabicyclo[2.2.2]octan-5-yl acetate	81781-24-0	Monoterpenes	Menthane monoterpenoids	56	10.527	0.183698	Estragole	140-67-0	Phenylpropanoids	Cinnamic acids and derivatives	56	16.593	0.094914	b-Cubebene	13744-15-5	Sesquiterpenes	Cubebane and ivaxillarane sesquiterpenoids	56	3.82	21.285	Cyclofenchene	488-97-1	Monoterpenes	Tricyclic monoterpenoids
57	11.281	0.0241524	trans-Verbenol	1820-09-3	Monoterpenes	Pinane monoterpenoids	57	11.079	0.0164903	4,4-Dimethyl-1-(2,7-octadien-1-yl)cyclobutene	62338-42-5	Not classified		57	10.117	0.0307498	p-Cymen-8-ol	1197-01-9	Monoterpenes	Menthane monoterpenoids	57	17.228	0.181876	a-Gurjunene	489-40-7	Sesquiterpenes	Aromadendrane sesquiterpenoids	57	16.652	0.0477724	b-Elemene	515-13-9	Sesquiterpenes	Elemane sesquiterpenoids	57	26.344	0.0626573	6-Methyl-2-(4-methylcyclohex-3-en-1-yl)hepta-1,5-dien-4-ol	38142-56-2	Not classified
58	11.483	0.0589418	Thujyl alcohol	513-23-5	Monoterpenes	Bicyclic monoterpenoids	58	11.174	0.0120104	(-)-cis-Carveol	1197-06-4	Monoterpenes	Menthane monoterpenoids	58	9.233	0.0260336	cis-p-Mentha-1(7),8-dien-2-ol	22626-43-3	Monoterpenes	Menthane monoterpenoids	58	6.71	0.181524	4-Thujanol	546-79-2	Monoterpenes	Thujane monoterpenoids	58	16.777	0.00476401	a-Cubebene	17699-14-8	Sesquiterpenes	Cubebane and ivaxillarane sesquiterpenoids	58	27.051	0.0533922	Decadienyl tiglate, 2E, 4E-	1000383-66-5	Not classified
59	11.845	0.0385848	Car-4-ene oxide	6909-20-2	Monoterpenes	Carane monoterpenoids	59	11.281	0.0348909	trans-Verbenol	1820-09-3	Monoterpenes	Pinane monoterpenoids	59	10.824	0.0228513	cis-Piperitol	16721-38-3	Monoterpenes	Menthane monoterpenoids	59	21.098	0.177	Alloaromadendrene epoxide	85760-81-2	Sesquiterpenes	Aromadendrane sesquiterpenoids	59	17.008	0.178472	Methyleugenol	93-15-2	Phenylpropanoids	Cinnamic acids and derivatives	59	28.077	0.0507211	Aristol-1(10)-en-9-yl isovalerate	1000414-30-6	Not classified
60	11.98	0.059	3,3-Dimethylbicyclo(2.2.1)heptane-2-methanol	1000539-83-5	Not classified		60	11.417	0.0208641	Citronellol	106-22-9	Monoterpenes	Acyclic monoterpenoids	60	11.156	0.0194668	(-)-cis-Carveol	1197-06-4	Monoterpenes	Menthane monoterpenoids	60	20.029	0.165539	1,8-Dimethyl-4-prop-1-en-2-ylspiro[4.5]dec-8-ene	43219-80-3	Not classified		60	17.073	0.0919834	a-Bergamotene	17699-05-7	Sesquiterpenes	Bisabolane sesquiterpenoids	60	27.318	0.0346612	Khusinol acetate	78405-34-2	Not classified
61	12.54	0.055	(-)-cis-Myrtanol	51152-12-6	Monoterpenes	Bicyclic monoterpenoids	61	11.483	0.036804	Thujyl alcohol	513-23-5	Monoterpenes	Bicyclic monoterpenoids	61	9.476	0.0151707	Pinocarvone	30460-92-5	Monoterpenes	Menthane monoterpenoids	61	16.165	0.159	Copaene	3856-25-5	Sesquiterpenes	Copaane sesquiterpenoids	61	17.323	3.29551	(-)-β-Funebrene	79120-98-2	Sesquiterpenes	Cedrane and isocedrane sesquiterpenoids	61	25.015	0.0176327	1,3-Bis-(2-cyclopropyl,2-methylcyclopropyl)-but-2-en-1-one	1000222-08-6	Not classified
62	12.866	0.0417661	(+)-Isopiperitenone	16750-82-6	Monoterpenes	Menthane monoterpenoids	62	11.845	0.0181508	(±)-Pulegone	15932-80-6	Monoterpenes	Menthane monoterpenoids	62	11.257	0.0151131	Limonene oxide	1195-92-2	Monoterpenes	Menthane monoterpenoids	62	13.779	0.153416	Carvacrol	499-75-2	Monoterpenes	Menthane monoterpenoids	62	17.541	1.96256	(+)-β-Cedrene	546-28-1	Sesquiterpenes	Cedrane and isocedrane sesquiterpenoids	62	17.008	0.175737	Methyleugenol	93-15-2	Phenylpropanoids	Cinnamic acids and derivatives
63	12.925	0.0590943	2,2-Dimethyl-3-vinyl-bicyclo[2.2.1]heptane	115948-98-6	Not classified		63	11.97	0.073	3,3-Dimethylbicyclo(2.2.1)heptane-2-methanol	1000539-83-5	Not classified		63	11.969	0.0146426	(-)-Carvone	6485-40-1	Monoterpenes	Menthane monoterpenoids	63	25.13	0.151	(-)-Spathulenol	77171-55-2	Sesquiterpenes	Aromadendrane sesquiterpenoids	63	17.673	0.0601091	Cubenene	29837-12-5	Sesquiterpenes	Cubebane and ivaxillarane sesquiterpenoids	63	23.78	0.354	b-Acorenol	28400-11-5	Sesquiterpenes	Acorane sesquiterpenoids
64	13.109	0.0213836	a-Ionone	6901-97-9	Carotenoids and Apocarotenoids	Apocarotenoids	64	12.38	0.051	(-)-cis-Myrtanol	51152-12-6	Monoterpenes	Bicyclic monoterpenoids	64	14.8	0.00840766	b-Terpinene	99-84-3	Monoterpenes	Menthane monoterpenoids	64	14.931	0.150059	g-Elemene	29873-99-2	Sesquiterpenes	Elemane sesquiterpenoids	64	17.875	0.157485	cis-Thujopsene	470-40-6	Sesquiterpenes	Thujopsane sesquiterpenoids	64	18.955	0.0880221	4-epi-α-Acoradiene	729602-94-2	Sesquiterpenes	Acorane sesquiterpenoids
65	13.311	1.95647	(-)-Bornyl acetate	5655-61-8	Monoterpenes	Bicyclic monoterpenoids	65	12.86	0.0388164	(+)-Isopiperitenone	16750-82-6	Monoterpenes	Menthane monoterpenoids	65	12.865	0.00807011	(+)-Isopiperitenone	16750-82-6	Monoterpenes	Menthane monoterpenoids	65	19.471	0.142666	4a,8-Dimethyl-2-(prop-1-en-2-yl)-1,2,3,4,4a,5,6,7-octahydronaphthalene	103827-22-1	Sesquiterpenes	Eudesmane sesquiterpenoids	65	18.332	0.347069	Cadina-3,5-diene	267665-20-3	Sesquiterpenes	Cadinane sesquiterpenoids	65	22.243	0.0145225	(-)-Spathulenol	77171-55-2	Sesquiterpenes	Aromadendrane sesquiterpenoids
66	13.435	0.010011	Thymol	89-83-8	Monoterpenes	Menthane monoterpenoids	66	12.925	0.0420216	2,2-Dimethyl-3-vinyl-bicyclo[2.2.1]heptane	115948-98-6	Not classified		66	8.639	0.00707845	cis-p-Mentha-2,8-dien-1-ol	3886-78-0	Monoterpenes	Menthane monoterpenoids	66	21.4	0.141403	Elemol	639-99-6	Sesquiterpenes	Elemane sesquiterpenoids	66	18.44	0.254	cis-b-Copaene	18252-44-3	Sesquiterpenes	Copaane sesquiterpenoids	66	24.62	0.504	β-Atlantone	38331-79-2	Sesquiterpenes	Bisabolane sesquiterpenoids
67	13.554	0.0563851	3-Methyl-4-isopropylphenol	3228-02-2	Monoterpenes	Menthane monoterpenoids	67	13.115	0.0234537	2(1H)-Naphthalenone, 3,4,4a,5,6,7,8,8aα-octahydro-5α-hydroxy-4aα,7,7-trimethyl-, acetate	24795-35-5	Not classified		67	8.497	0.0449239	4-Acetyl-1-methylcyclohexene	6090-09-1	Monoterpenes	Monocyclic monoterpenoids	67	20.486	0.139465	7-epi-α-Selinene	123123-37-5	Sesquiterpenes	Eudesmane sesquiterpenoids	67	18.563	0.894909	Humulene	6753-98-6	Sesquiterpenes	Humulane sesquiterpenoids	67	25.175	0.133688	Levomenol	23089-26-1	Sesquiterpenes	Bisabolane sesquiterpenoids
68	13.744	0.334744	Carvacrol	499-75-2	Monoterpenes	Menthane monoterpenoids	68	13.311	1.9413	(-)-Bornyl acetate	5655-61-8	Monoterpenes	Bicyclic monoterpenoids	68	8.366	0.0138887	a-Campholenal	4501-58-0	Monoterpenes	Monocyclic monoterpenoids	68	18.243	0.137014	(-)-Guaia-6,9-diene	36577-33-0	Sesquiterpenes	Guaiane sesquiterpenoids	68	18.706	0.0206188	(+)-Valencene	4630-07-3	Sesquiterpenes	Eremophilane sesquiterpenoids	68	16.444	0.123701	b-Bourbonene	5208-59-3	Sesquiterpenes	Bourbonane sesquiterpenoids
69	14.148	0.0435275	4-Vinylguaiacol	7786-61-0	Phenylpropanoids	Cinnamic acids and derivatives	69	13.49	0.067	Thymol	89-83-8	Monoterpenes	Menthane monoterpenoids	69	6.71	0.17713	4-Thujanol	546-79-2	Monoterpenes	Thujane monoterpenoids	69	18.789	0.13078	9-epi-β-Caryophyllene	68832-35-9	Sesquiterpenes	Caryophyllane sesquiterpenoids	69	18.848	0.903359	(+)-epi-Bicyclosesquiphellandrene	54274-73-6	Sesquiterpenes	Cadinane sesquiterpenoids	69	20.641	1.366	trans-Cadina-1(6),4-diene	20085-11-4	Sesquiterpenes	Cadinane sesquiterpenoids
70	14.284	0.0144887	d-Terpinyl acetate	93836-50-1	Monoterpenes	Menthane monoterpenoids	70	13.744	0.33371	Carvacrol	499-75-2	Monoterpenes	Menthane monoterpenoids	70	4.034	0.0118288	Thuja-2,4(10)-diene	36262-09-6	Monoterpenes	Thujane monoterpenoids	70	19.026	0.122793	Cyclododeca-5,9-dien-1-ol, 2-methyl-, (Z,Z)-	1000155-04-5	Not classified		70	18.955	0.0913658	4-epi-α-Acoradiene	729602-94-2	Sesquiterpenes	Acorane sesquiterpenoids	70	19.92	1.162	g-Muurolene	30021-74-0	Sesquiterpenes	Cadinane sesquiterpenoids
71	14.432	0.0235526	5-Isopropenyl-2-methylcyclopent-1-enecarboxaldehyde	1000190-36-8	Monoterpenes	Menthane monoterpenoids	71	14.147	0.0436042	4-Vinylguaiacol	7786-61-0	Phenylpropanoids	Cinnamic acids and derivatives	71	9.417	0.00231771	Sabinyl acetate	3536-54-7	Monoterpenes	Thujane monoterpenoids	71	24.178	0.121435	g-Muurolene	30021-74-0	Sesquiterpenes	Cadinane sesquiterpenoids	71	19.18	0.0786775	g-Cadinene	39029-41-9	Sesquiterpenes	Cadinane sesquiterpenoids	71	18.848	0.890944	(+)-epi-Bicyclosesquiphellandrene	54274-73-6	Sesquiterpenes	Cadinane sesquiterpenoids
72	15.056	0.0738396	Piperitenone	491-09-8	Monoterpenes	Menthane monoterpenoids	72	14.284	0.0142035	d-Terpinyl acetate	93836-50-1	Monoterpenes	Menthane monoterpenoids	72	16.444	0.182619	2-Ethenyl-2,8,8-trimethyl-4-methylidenebicyclo[5.2.0]nonane	1000159-38-2	Not classified		72	16.023	0.116471	Ylangene	14912-44-8	Sesquiterpenes	Copaane sesquiterpenoids	72	19.43	7.39053	Germacrene D	23986-74-5	Sesquiterpenes	Germacrane sesquiterpenoids	72	19.958	0.448967	a-Muurolene	10208-80-7	Sesquiterpenes	Cadinane sesquiterpenoids
73	15.293	0.367002	a-Terpinyl acetate	80-26-2	Monoterpenes	Menthane monoterpenoids	73	15.056	0.076049	Piperitenone	491-09-8	Monoterpenes	Menthane monoterpenoids	73	20.023	0.141072	1,8-Dimethyl-4-prop-1-en-2-ylspiro[4.5]dec-8-ene	43219-80-3	Not classified		73	23.442	0.10915	Juniper camphor	473-04-1	Sesquiterpenes	Eudesmane sesquiterpenoids	73	19.56	0.0801416	Valencene	24741-64-8	Sesquiterpenes	Eremophilane sesquiterpenoids	73	18.332	0.339281	Cadina-3,5-diene	267665-20-3	Sesquiterpenes	Cadinane sesquiterpenoids
74	15.53	0.136168	Eugenol	97-53-0	Phenylpropanoids	Cinnamic acids and derivatives	74	15.299	0.367349	a-Terpinyl acetate	80-26-2	Monoterpenes	Menthane monoterpenoids	74	14.509	0.0555093	6,7-Dimethyl-1,2,3,5,8,8a-hexahydronaphthalene	107914-92-1	Not classified		74	18.468	0.105076	Isoledene	95910-36-4	Sesquiterpenes	Aromadendrane sesquiterpenoids	74	19.93	1.196	g-Muurolene	30021-74-0	Sesquiterpenes	Cadinane sesquiterpenoids	74	24.392	0.334775	a-Cadinol	481-34-5	Sesquiterpenes	Cadinane sesquiterpenoids
75	16.017	0.527828	Ylangene	14912-44-8	Sesquiterpenes	Copaane sesquiterpenoids	75	15.536	0.137457	Eugenol	97-53-0	Phenylpropanoids	Cinnamic acids and derivatives	75	15.958	0.0325376	(2-Methylidene-8-bicyclo[3.2.1]oct-6-enyl) acetate	1000190-92-2	Not classified		75	25.71	0.101	4(15),5,10(14)-Germacratrien-1-ol	81968-62-9	Sesquiterpenes	Germacrane sesquiterpenoids	75	19.958	0.809715	a-Muurolene	31983-22-9	Sesquiterpenes	Cadinane sesquiterpenoids	75	19.916	0.301341	Zonarene	41929-05-9	Sesquiterpenes	Cadinane sesquiterpenoids
76	16.154	0.0531137	Copaene	3856-25-5	Sesquiterpenes	Copaane sesquiterpenoids	76	16.017	0.520589	Ylangene	14912-44-8	Sesquiterpenes	Copaane sesquiterpenoids	76	2.14	0.0152863	3-Methylenecyclohexene	1888-90-0	Not classified		76	27.935	0.100452	b-Eudesmol acetate	55868-98-9	Sesquiterpenes	Eudesmane sesquiterpenoids	76	20.065	0.00733996	(Z)-γ-Bisabolene	13062-00-5	Sesquiterpenes	Bisabolane sesquiterpenoids	76	24.1	0.215	d-Cadinol	19435-97-3	Sesquiterpenes	Cadinane sesquiterpenoids
77	16.421	0.0338181	b-Damascenone	23726-93-4	Carotenoids and Apocarotenoids	Apocarotenoids	77	16.148	0.0511649	Copaene	3856-25-5	Sesquiterpenes	Copaane sesquiterpenoids	77	26.647	0.00863436	(-)-Mintsulfide	72445-42-2	Not classified		77	4.912	0.0992849	2,3-Dehydro-1,8-cineole	92760-25-3	Monoterpenes	Menthane monoterpenoids	77	20.338	1.18895	Dauca-4(11),8-diene	395070-76-5	Sesquiterpenes	Daucane sesquiterpenoids	77	20.172	0.144036	d-Cadinene	189165-79-5	Sesquiterpenes	Cadinane sesquiterpenoids
78	16.486	0.0400994	Germacrene D	23986-74-5	Sesquiterpenes	Germacrane sesquiterpenoids	78	16.421	0.0360076	b-Damascenone	23726-93-4	Carotenoids and Apocarotenoids	Apocarotenoids	78	13.577	0.00793328	1,3,3-Trimethyl-2-vinyl-1-cyclohexene	5293-90-3	Not classified		78	6.164	0.0973397	(E)-β-Ocimene	13877-91-3	Monoterpenes	Acyclic monoterpenoids	78	20.41	1.549	d-Cadinene	189165-79-5	Sesquiterpenes	Cadinane sesquiterpenoids	78	19.18	0.0586682	g-Cadinene	39029-41-9	Sesquiterpenes	Cadinane sesquiterpenoids
79	16.658	0.173966	d-Guaiene	3691-11-0	Sesquiterpenes	Guaiane sesquiterpenoids	79	16.486	0.0385083	Germacrene D	23986-74-5	Sesquiterpenes	Germacrane sesquiterpenoids	79	11.743	0.00464243	3,3-Dimethylbicyclo(2.2.1)heptane-2-methanol	1000539-83-5	Not classified		79	5.583	0.0958218	p-Cymene	99-87-6	Monoterpenes	Menthane monoterpenoids	79	20.878	0.263028	γ-Cuprenene	4895-23-2	Sesquiterpenes	Cuparane sesquiterpenoids	79	21.056	0.0550644	(-)-α-Cadinene	24406-05-1	Sesquiterpenes	Cadinane sesquiterpenoids
80	17.014	0.537175	Methyleugenol	93-15-2	Phenylpropanoids	Cinnamic acids and derivatives	80	16.658	0.172046	d-Guaiene	3691-11-0	Sesquiterpenes	Guaiane sesquiterpenoids	80	3.333	0.00312152	Dispiro[2.1.2.1]octane	25399-32-0	Not classified		80	8.224	0.0948935	cis-p-Menth-2-en-1-ol	29803-81-4	Monoterpenes	Menthane monoterpenoids	80	21.05	0.0620172	(-)-α-Cadinene	24406-05-1	Sesquiterpenes	Cadinane sesquiterpenoids	80	22.78	0.275	Caryophyllene oxide	1139-30-6	Sesquiterpenes	Caryophyllane sesquiterpenoids
81	17.537	2.31773	Caryophyllene	87-44-5	Sesquiterpenes	Caryophyllane sesquiterpenoids	81	17.014	0.532577	Methyleugenol	93-15-2	Phenylpropanoids	Cinnamic acids and derivatives	81	17.139	11.2606	Methyleugenol	93-15-2	Phenylpropanoids	Cinnamic acids and derivatives	81	10.711	0.0846868	Thujyl alcohol	513-23-5	Monoterpenes	Bicyclic monoterpenoids	81	21.216	0.026285	a-Calacorene	21391-99-1	Sesquiterpenes	Cadinane sesquiterpenoids	81	22.53	0.204	14-Hydroxycaryophyllene	50277-33-3	Sesquiterpenes	Caryophyllane sesquiterpenoids
82	17.798	0.0123183	cis-b-Copaene	18252-44-3	Sesquiterpenes	Copaane sesquiterpenoids	82	17.537	2.29682	Caryophyllene	87-44-5	Sesquiterpenes	Caryophyllane sesquiterpenoids	82	15.572	1.46674	Eugenol	97-53-0	Phenylpropanoids	Cinnamic acids and derivatives	82	15.756	0.0821863	Neryl acetate	141-12-8	Monoterpenes	Acyclic monoterpenoids	82	21.531	0.172045	14-Hydroxycaryophyllene	50277-33-3	Sesquiterpenes	Caryophyllane sesquiterpenoids	82	23.15	13.162	Cedrol	77-53-2	Sesquiterpenes	Cedrane and isocedrane sesquiterpenoids
83	18.231	0.237338	(-)-Guaia-6,9-diene	36577-33-0	Sesquiterpenes	Guaiane sesquiterpenoids	83	17.804	0.01252	cis-b-Copaene	18252-44-3	Sesquiterpenes	Copaane sesquiterpenoids	83	21.602	0.436539	Elemicin	487-11-6	Phenylpropanoids	Cinnamic acids and derivatives	83	2.841	0.0741582	trans-2-Hexenol	928-95-0	Fatty acyls	Fatty alcohols	83	21.786	0.0438239	(3R,3aR,3bR,4S,7R,7aR)-4-Isopropyl-3,7-dimethyloctahydro-1H-cyclopenta[1,3]cyclopropa[1,2]benzen-3-ol	38230-60-3	Sesquiterpenes	Cubebane and ivaxillarane sesquiterpenoids	83	17.329	3.29773	(-)-β-Funebrene	79120-98-2	Sesquiterpenes	Cedrane and isocedrane sesquiterpenoids
84	18.409	0.0281461	6,9-Guaiadiene	37839-64-8	Sesquiterpenes	Guaiane sesquiterpenoids	84	18.231	0.232892	(-)-Guaia-6,9-diene	36577-33-0	Sesquiterpenes	Guaiane sesquiterpenoids	84	10.527	0.188378	Estragole	140-67-0	Phenylpropanoids	Cinnamic acids and derivatives	84	15.079	0.073542	(1S,4R,5R)-1,3,3-Trimethyl-2-oxabicyclo[2.2.2]octan-5-yl acetate	81781-24-0	Monoterpenes	Menthane monoterpenoids	84	22.107	0.0676227	Cubebol	23445-02-5	Sesquiterpenes	Cubebane and ivaxillarane sesquiterpenoids	84	17.541	1.96175	(+)-β-Cedrene	546-28-1	Sesquiterpenes	Cedrane and isocedrane sesquiterpenoids
85	18.557	0.635092	Humulene	6753-98-6	Sesquiterpenes	Humulane sesquiterpenoids	85	18.409	0.0241678	6,9-Guaiadiene	37839-64-8	Sesquiterpenes	Guaiane sesquiterpenoids	85	12.782	0.0494805	cis-Cinnamaldehyde	57194-69-1	Phenylpropanoids	Cinnamic acids and derivatives	85	12.948	0.0728074	4(10)-Thujen-2-ol, acetate	95875-05-1	Monoterpenes	Bicyclic monoterpenoids	85	22.237	0.0143276	(-)-Spathulenol	77171-55-2	Sesquiterpenes	Aromadendrane sesquiterpenoids	85	22.587	0.211787	Allocedrol	50657-30-2	Sesquiterpenes	Cedrane and isocedrane sesquiterpenoids
86	18.783	0.0879683	trans-Cadina-1(6),4-diene	20085-11-4	Sesquiterpenes	Cadinane sesquiterpenoids	86	18.563	0.625733	Humulene	6753-98-6	Sesquiterpenes	Humulane sesquiterpenoids	86	4.324	0.0241767	Benzaldehyde	100-52-7	Phenylpropanoids	Phenolic acids (C6-C1)	86	21.293	0.0586975	trans-Longipinocarveol	1000159-36-5	Sesquiterpenes	Longipinane sesquiterpenoids	86	22.587	0.219946	Allocedrol	50657-30-2	Sesquiterpenes	Cedrane and isocedrane sesquiterpenoids	86	16.355	0.0257931	b-Cedrene	65354-33-8	Sesquiterpenes	Cedrane and isocedrane sesquiterpenoids
87	19.359	0.534221	1,5-Cadinadiene	483-75-0	Sesquiterpenes	Cadinane sesquiterpenoids	87	18.783	0.0834023	trans-Cadina-1(6),4-diene	20085-11-4	Sesquiterpenes	Cadinane sesquiterpenoids	87	22.255	1.43377	Spathulenol	6750-60-3	Sesquiterpenes	Aromadendrane sesquiterpenoids	87	14.509	0.0552534	6,7-Dimethyl-1,2,3,5,8,8a-hexahydronaphthalene	107914-92-1	Not classified		87	22.718	0.0590805	Mintketone	73809-82-2	Sesquiterpenes	Isodaucane sesquiterpenoids	87	16.153	0.298043	Copaene	3856-25-5	Sesquiterpenes	Copaane sesquiterpenoids
88	19.549	0.0407954	b-Selinene	17066-67-0	Sesquiterpenes	Eudesmane sesquiterpenoids	88	19.359	0.549064	1,5-Cadinadiene	483-75-0	Sesquiterpenes	Cadinane sesquiterpenoids	88	24.07	0.557	Isoaromadendrene epoxide	1000159-36-6	Sesquiterpenes	Aromadendrane sesquiterpenoids	88	28.635	0.0544393	1-Octadecyne	629-89-0	Fatty acyls	Hydrocarbons	88	22.78	0.331	Caryophyllene oxide	1139-30-6	Sesquiterpenes	Caryophyllane sesquiterpenoids	88	18.44	0.251	cis-b-Copaene	18252-44-3	Sesquiterpenes	Copaane sesquiterpenoids
89	19.685	0.0074592	b-Cadinene	5951-61-1	Sesquiterpenes	Cadinane sesquiterpenoids	89	19.549	0.085657	b-Selinene	17066-67-0	Sesquiterpenes	Eudesmane sesquiterpenoids	89	19.39	0.494	Aromandendrene	489-39-4	Sesquiterpenes	Aromadendrane sesquiterpenoids	89	23.489	0.0537321	Humulane-1,6-dien-3-ol	1000140-23-1	Sesquiterpenes	Humulane sesquiterpenoids	89	22.997	13.465	Cedrol	77-53-2	Sesquiterpenes	Cedrane and isocedrane sesquiterpenoids	89	27.81	0.143432	b-Copaen-4α-ol	124753-76-0	Sesquiterpenes	Copaane sesquiterpenoids
90	19.798	0.201632	Valencene	24741-64-8	Sesquiterpenes	Eremophilane sesquiterpenoids	90	19.685	0.0180606	b-Cadinene	5951-61-1	Sesquiterpenes	Cadinane sesquiterpenoids	90	25.62	0.302	(-)-Spathulenol	77171-55-2	Sesquiterpenes	Aromadendrane sesquiterpenoids	90	5.078	0.0513478	2-Methylpropyl 2-methylbutanoate	2445-67-2	Fatty acyls	Fatty esters	90	23.77	0.312	b-Acorenol	28400-11-5	Sesquiterpenes	Acorane sesquiterpenoids	90	16.017	0.0317051	Ylangene	14912-44-8	Sesquiterpenes	Copaane sesquiterpenoids
91	19.83	0.275	g-Muurolene	30021-74-0	Sesquiterpenes	Cadinane sesquiterpenoids	91	19.798	0.227487	Valencene	24741-64-8	Sesquiterpenes	Eremophilane sesquiterpenoids	91	22.658	0.267092	Viridiflorol	552-02-3	Sesquiterpenes	Aromadendrane sesquiterpenoids	91	6.853	0.050541	cis-Linalool oxide (furanoid)	5989-33-3	Monoterpenes	Acyclic monoterpenoids	91	24.036	0.103329	t-Cadinol	5937-11-1	Sesquiterpenes	Cadinane sesquiterpenoids	91	16.593	0.117897	b-Cubebene	13744-15-5	Sesquiterpenes	Cubebane and ivaxillarane sesquiterpenoids
92	20.172	0.590109	Cadina-1(10),4-diene	16729-01-4	Sesquiterpenes	Cadinane sesquiterpenoids	92	19.83	0.302	g-Muurolene	30021-74-0	Sesquiterpenes	Cadinane sesquiterpenoids	92	22.979	0.258492	Ledol	577-27-5	Sesquiterpenes	Aromadendrane sesquiterpenoids	92	10.117	0.0496854	p-Cymen-8-ol	1197-01-9	Monoterpenes	Menthane monoterpenoids	92	24.166	0.030457	d-Cadinol	19435-97-3	Sesquiterpenes	Cadinane sesquiterpenoids	92	22.107	0.0698284	(3R,3aR,3bR,4S,7R,7aR)-4-Isopropyl-3,7-dimethyloctahydro-1H-cyclopenta[1,3]cyclopropa[1,2]benzen-3-ol	38230-60-3	Sesquiterpenes	Cubebane and ivaxillarane sesquiterpenoids
93	20.635	0.217402	d-Cadinene	483-76-1	Sesquiterpenes	Cadinane sesquiterpenoids	93	20.172	0.599237	Cadina-1(10),4-diene	16729-01-4	Sesquiterpenes	Cadinane sesquiterpenoids	93	17.228	0.191376	a-Gurjunene	489-40-7	Sesquiterpenes	Aromadendrane sesquiterpenoids	93	2.704	0.0487895	Ethyl isovalerate	108-64-5	Fatty acyls	Fatty esters	93	24.285	0.00449331	(+)-β-Eudesmol	473-15-4	Sesquiterpenes	Eudesmane sesquiterpenoids	93	17.673	0.0596327	Cubenene	29837-12-5	Sesquiterpenes	Cubebane and ivaxillarane sesquiterpenoids
94	20.706	0.0280261	Zonarene	41929-05-9	Sesquiterpenes	Cadinane sesquiterpenoids	94	20.279	0.0084893	(-)-β-Curcumene	28976-67-2	Sesquiterpenes	Bisabolane sesquiterpenoids	94	21.098	0.173	Alloaromadendrene epoxide	85760-81-2	Sesquiterpenes	Aromadendrane sesquiterpenoids	94	8.497	0.0475777	4-Acetyl-1-methylcyclohexene	6090-09-1	Monoterpenes	Monocyclic monoterpenoids	94	24.392	0.27131	a-Cadinol	481-34-5	Sesquiterpenes	Cadinane sesquiterpenoids	94	21.786	0.0434885	10-epi-Cubebol	176589-53-0	Sesquiterpenes	Cubebane and ivaxillarane sesquiterpenoids
95	20.985	0.0138557	(+)-Valencene	4630-07-3	Sesquiterpenes	Eremophilane sesquiterpenoids	95	20.635	0.224987	d-Cadinene	483-76-1	Sesquiterpenes	Cadinane sesquiterpenoids	95	18.468	0.116345	Isoledene	95910-36-4	Sesquiterpenes	Aromadendrane sesquiterpenoids	95	12.782	0.0455974	cis-Cinnamaldehyde	57194-69-1	Phenylpropanoids	Cinnamic acids and derivatives	95	24.742	0.202195	β-Atlantone	38331-79-2	Sesquiterpenes	Bisabolane sesquiterpenoids	95	16.771	0.00901945	a-Cubebene	17699-14-8	Sesquiterpenes	Cubebane and ivaxillarane sesquiterpenoids
96	21.068	0.0129527	a-Muurolene	31983-22-9	Sesquiterpenes	Cadinane sesquiterpenoids	96	20.706	0.0289756	Zonarene	41929-05-9	Sesquiterpenes	Cadinane sesquiterpenoids	96	27.27	0.0372555	(+)-Calarene	17334-55-3	Sesquiterpenes	Aromadendrane sesquiterpenoids	96	23.84	0.043	14-Hydroxycaryophyllene	50277-33-3	Sesquiterpenes	Caryophyllane sesquiterpenoids	96	25.021	0.00780402	1,3-Bis-(2-cyclopropyl,2-methylcyclopropyl)-but-2-en-1-one	1000222-08-6	Not classified		96	20.878	0.243413	γ-Cuprenene	4895-23-2	Sesquiterpenes	Cuparane sesquiterpenoids
97	21.395	0.0504314	Elemol	639-99-6	Sesquiterpenes	Elemane sesquiterpenoids	97	20.985	0.0141054	(+)-Valencene	4630-07-3	Sesquiterpenes	Eremophilane sesquiterpenoids	97	17.661	0.024978	(+)-Aromadendrene	72747-25-2	Sesquiterpenes	Aromadendrane sesquiterpenoids	97	4.977	0.0428643	Ethyl hexanoate	123-66-0	Fatty acyls	Fatty esters	97	25.175	0.0627249	Levomenol	23089-26-1	Sesquiterpenes	Bisabolane sesquiterpenoids	97	16.296	0.0175933	7-epi-Sesquithujene	159407-35-9	Sesquiterpenes	Cyclobisabolane sesquiterpenoids
98	21.51	0.485	a-Calacorene	21391-99-1	Sesquiterpenes	Cadinane sesquiterpenoids	98	21.062	0.011849	Isoledene	95910-36-4	Sesquiterpenes	Aromadendrane sesquiterpenoids	98	21.958	0.0181703	(-)-Globulol	489-41-8	Sesquiterpenes	Aromadendrane sesquiterpenoids	98	18.854	0.0425873	cis-Muurola-4(15),5-diene	157477-72-0	Sesquiterpenes	Cadinane sesquiterpenoids	98	25.312	0.0669978	4(15),5,10(14)-Germacratrien-1-ol	81968-62-9	Sesquiterpenes	Germacrane sesquiterpenoids	98	20.338	1.1524	Dauca-4(11),8-diene	395070-76-5	Sesquiterpenes	Daucane sesquiterpenoids
99	21.59	0.025876	Elemicin	487-11-6	Phenylpropanoids	Cinnamic acids and derivatives	99	21.216	0.437604	a-Calacorene	21391-99-1	Sesquiterpenes	Cadinane sesquiterpenoids	99	21.192	1.1666	cis-a-Bisabolene	29837-07-8	Sesquiterpenes	Bisabolane sesquiterpenoids	99	9.233	0.0398984	cis-p-Mentha-1(7),8-dien-2-ol	22626-43-3	Monoterpenes	Menthane monoterpenoids	99	26.344	0.0613551	4,5-Dehydro-isolongifolene	1000152-07-1	Sesquiterpenes	Longifolane sesquiterpenoids	99	16.652	0.0540211	b-Elemene	515-13-9	Sesquiterpenes	Elemane sesquiterpenoids
100	21.74	0.202	Cubebol	23445-02-5	Sesquiterpenes	Cubebane and ivaxillarane sesquiterpenoids	100	21.394	0.0503459	Hedycaryol	21657-90-9	Sesquiterpenes	Germacrane sesquiterpenoids	100	17.999	0.0296929	a-Bergamotene	17699-05-7	Sesquiterpenes	Bisabolane sesquiterpenoids	100	28	0.0376077	a-Eudesmol acetate	67996-62-7	Sesquiterpenes	Eudesmane sesquiterpenoids	100	27.051	0.0541606	Decadienyl tiglate, 2E, 4E-	1000383-66-5	Not classified		100	19.56	0.0403726	Valencene	24741-64-8	Sesquiterpenes	Eremophilane sesquiterpenoids
101	22.249	0.115222	(-)-Spathulenol	77171-55-2	Sesquiterpenes	Aromadendrane sesquiterpenoids	101	21.596	0.0257337	Elemicin	487-11-6	Phenylpropanoids	Cinnamic acids and derivatives	101	24.403	0.976735	a-Cadinol	481-34-5	Sesquiterpenes	Cadinane sesquiterpenoids	101	25.062	0.0361616	8-Cedren-13-ol	18319-35-2	Sesquiterpenes	Cedrane and isocedrane sesquiterpenoids	101	27.318	0.0363784	Khusinol acetate	78405-34-2	Not classified		101	24.291	0.0299767	(+)-β-Eudesmol	473-15-4	Sesquiterpenes	Eudesmane sesquiterpenoids
102	22.415	2.04294	Caryophyllene oxide	1139-30-6	Sesquiterpenes	Caryophyllane sesquiterpenoids	102	21.74	0.21	Cubebol	23445-02-5	Sesquiterpenes	Cubebane and ivaxillarane sesquiterpenoids	102	20.646	0.93657	d-Cadinene	483-76-1	Sesquiterpenes	Cadinane sesquiterpenoids	102	21.952	0.0351339	(-)-Globulol	489-41-8	Sesquiterpenes	Aromadendrane sesquiterpenoids	102	27.81	0.14288	b-Copaen-4α-ol	124753-76-0	Sesquiterpenes	Copaane sesquiterpenoids	102	19.436	7.37252	Germacrene D	23986-74-5	Sesquiterpenes	Germacrane sesquiterpenoids
103	22.659	0.117863	d-Cadinol	19435-97-3	Sesquiterpenes	Cadinane sesquiterpenoids	103	21.81	0.046817	a-Calacorene	21391-99-1	Sesquiterpenes	Cadinane sesquiterpenoids	103	24.053	0.53491	t-Cadinol	5937-11-1	Sesquiterpenes	Cadinane sesquiterpenoids	103	23.246	0.0349284	Neointermedeol	5945-72-2	Sesquiterpenes	Eudesmane sesquiterpenoids	103	28.078	0.0511902	Aristol-1(10)-en-9-yl isovalerate	1000414-30-6	Not classified		103	25.306	0.231686	4(15),5,10(14)-Germacratrien-1-ol	81968-62-9	Sesquiterpenes	Germacrane sesquiterpenoids
104	22.843	0.0222025	Humulene epoxide I	19888-33-6	Sesquiterpenes	Humulane sesquiterpenoids	104	22.243	0.132114	Spathulenol	6750-60-3	Sesquiterpenes	Aromadendrane sesquiterpenoids	104	20.379	0.395706	g-Cadinene	39029-41-9	Sesquiterpenes	Cadinane sesquiterpenoids	104	16.355	0.0347808	Lavandulyl acetate	25905-14-0	Monoterpenes	Acyclic monoterpenoids	104	32.315	0.0893808	Sandaracopimaradiene	1686-56-2	Diterpenes	Pimarane and isopimarane diterpenoids	104	18.557	0.878462	Humulene	6753-98-6	Sesquiterpenes	Humulane sesquiterpenoids
105	22.973	0.0094327	(-)-Globulol	489-41-8	Sesquiterpenes	Aromadendrane sesquiterpenoids	105	22.415	2.03662	Caryophyllene oxide	1139-30-6	Sesquiterpenes	Caryophyllane sesquiterpenoids	105	19.964	0.188	a-Muurolene	10208-80-7	Sesquiterpenes	Cadinane sesquiterpenoids	105	15.946	0.0347623	(2-Methylidene-8-bicyclo[3.2.1]oct-6-enyl) acetate	1000190-92-2	Not classified		105	33.017	1.64605	Sclareol	515-03-7	Diterpenes	Labdane and halimane diterpenoids	105	22.724	0.0619779	Mintketone	73809-82-2	Sesquiterpenes	Isodaucane sesquiterpenoids
106	23.145	0.142134	Humulene epoxide II	19888-34-7	Sesquiterpenes	Humulane sesquiterpenoids	106	22.82	0.137	d-Cadinol	19435-97-3	Sesquiterpenes	Cadinane sesquiterpenoids	106	24.178	0.157121	g-Muurolene	30021-74-0	Sesquiterpenes	Cadinane sesquiterpenoids	106	9.476	0.0287996	Pinocarvone	30460-92-5	Monoterpenes	Menthane monoterpenoids	106	33.496	0.097732	Verticillol	70000-19-0	Diterpenes	Verticillane diterpenoids	106	17.073	0.0954083	cis-α-Bergamotene	18252-46-5	Sesquiterpenes	Other sesquiterpenes
107	23.318	0.0313581	4(15),5,10(14)-Germacratrien-1-ol	81968-62-9	Sesquiterpenes	Germacrane sesquiterpenoids	107	22.855	0.0296871	Humulene epoxide I	19888-33-6	Sesquiterpenes	Humulane sesquiterpenoids	107	23.3	0.0732524	Epicubenol	19912-67-5	Sesquiterpenes	Cadinane sesquiterpenoids	107	23.3	0.0286856	Epicubenol	19912-67-5	Sesquiterpenes	Cadinane sesquiterpenoids	107	34.5	0.457814	7-Isopropyl-1,1,4a-trimethyl-1,2,3,4,4a,9,10,10a-octahydrophenanthrene	109680-01-5	Diterpenes	Other diterpenes	107	17.875	0.157379	cis-Thujopsene	470-40-6	Sesquiterpenes	Thujopsane sesquiterpenoids
108	23.46	0.126239	(3R,3aR,3bR,4S,7R,7aR)-4-Isopropyl-3,7-dimethyloctahydro-1H-cyclopenta[1,3]cyclopropa[1,2]benzen-3-ol	38230-60-3	Sesquiterpenes	Cubebane and ivaxillarane sesquiterpenoids	108	23.145	0.151028	Humulene epoxide II	19888-34-7	Sesquiterpenes	Humulane sesquiterpenoids	108	19.163	0.0576674	trans-Cadina-1(6),4-diene	20085-11-4	Sesquiterpenes	Cadinane sesquiterpenoids	108	17.999	0.0281099	a-Bergamotene	17699-05-7	Sesquiterpenes	Bisabolane sesquiterpenoids	108	35.633	0.157956	5-(1-Isopropenyl-4,5-dimethylbicyclo[4.3.0]nonan-5-yl)-3-methyl-2-pentenol acetate	1000195-69-8	Not classified
109	23.591	0.0291067	t-Cadinol	5937-11-1	Sesquiterpenes	Cadinane sesquiterpenoids	109	23.318	0.025591	4(15),5,10(14)-Germacratrien-1-ol	81968-62-9	Sesquiterpenes	Germacrane sesquiterpenoids	109	17.548	1.91042	Caryophyllene	87-44-5	Sesquiterpenes	Caryophyllane sesquiterpenoids	109	18.717	0.0265942	b-Guaiene	88-84-6	Sesquiterpenes	Guaiane sesquiterpenoids	109	36.583	0.17311	Labd-13-ene-8,15-diol	10267-31-9	Diterpenes	Labdane and halimane diterpenoids			98.5206
110	23.781	0.513569	cis-Cubenol	73365-77-2	Sesquiterpenes	Cadinane sesquiterpenoids	110	23.46	0.126731	(3R,3aR,3bR,4S,7R,7aR)-4-Isopropyl-3,7-dimethyloctahydro-1H-cyclopenta[1,3]cyclopropa[1,2]benzen-3-ol	38230-60-3	Sesquiterpenes	Cubebane and ivaxillarane sesquiterpenoids	110	22.36	1.036	Caryophyllene oxide	1139-30-6	Sesquiterpenes	Caryophyllane sesquiterpenoids	110	17.661	0.0264009	g-Maaliene	20071-49-2	Sesquiterpenes	Cycloeudesmane sesquiterpenoids	110	37.366	0.0931111	Sandaracopimarinal	3855-14-9	Diterpenes	Pimarane and isopimarane diterpenoids
111	23.953	0.350203	Caryophylla-4(12),8(13)-dien-5α-ol	19431-80-2	Sesquiterpenes	Caryophyllane sesquiterpenoids	111	23.585	0.0242972	t-Cadinol	5937-11-1	Sesquiterpenes	Cadinane sesquiterpenoids	111	18.75	0.155	9-epi-β-Caryophyllene	68832-35-9	Sesquiterpenes	Caryophyllane sesquiterpenoids	111	4.29	0.0263234	Isobutyl isobutyrate	97-85-8	Fatty acyls	Fatty esters	111	38.078	0.192919	(+)-Cembrene	1898-13-1	Diterpenes	Cembrane diterpenoids
112	24.196	0.144512	Methyl epijasmonate	42536-97-0	Fatty acyls	Octadecanoids	112	23.78	0.496754	cis-Cubenol	73365-77-2	Sesquiterpenes	Cadinane sesquiterpenoids	112	23.84	0.109	14-Hydroxycaryophyllene	50277-33-3	Sesquiterpenes	Caryophyllane sesquiterpenoids	112	36.98	0.0249354	Methyl linolenate	301-00-8	Fatty acyls	Fatty esters	112	40.233	0.118835	(+)-Totarol	511-15-9	Diterpenes	Totarane diterpenoids
113	24.327	0.418622	a-Cadinol	481-34-5	Sesquiterpenes	Cadinane sesquiterpenoids	113	23.953	0.340472	Caryophylla-4(12),8(13)-dien-5α-ol	19431-80-2	Sesquiterpenes	Caryophyllane sesquiterpenoids	113	25.062	0.0652676	14-Hydroxy-cis-caryophyllene	79768-25-5	Sesquiterpenes	Caryophyllane sesquiterpenoids	113	4.324	0.0231107	Benzaldehyde	100-52-7	Phenylpropanoids	Phenolic acids (C6-C1)
114	24.38	0.04	epi-Longipinanol	54275-23-9	Sesquiterpenes	Longipinane sesquiterpenoids	114	24.196	0.137375	Methyl epijasmonate	42536-97-0	Fatty acyls	Octadecanoids	114	19.01	0.455	cis-b-Copaene	18252-44-3	Sesquiterpenes	Copaane sesquiterpenoids	114	10.824	0.0210937	cis-Piperitol	16721-38-3	Monoterpenes	Menthane monoterpenoids			98.4384
115	24.522	0.790703	14-Hydroxycaryophyllene	50277-33-3	Sesquiterpenes	Caryophyllane sesquiterpenoids	115	24.36	0.405	a-Cadinol	481-34-5	Sesquiterpenes	Cadinane sesquiterpenoids	115	16.165	0.13	Copaene	3856-25-5	Sesquiterpenes	Copaane sesquiterpenoids	115	16.872	0.0200965	cis-Jasmone	488-10-8	Fatty acyls	Octadecanoids
116	24.956	0.0696095	Cadalene	483-78-3	Sesquiterpenes	Cadinane sesquiterpenoids	116	24.39	0.037	epi-Longipinanol	54275-23-9	Sesquiterpenes	Longipinane sesquiterpenoids	116	16.023	0.113396	Ylangene	14912-44-8	Sesquiterpenes	Copaane sesquiterpenoids	116	2.289	0.017132	Hexanal	66-25-1	Fatty acyls	Fatty aldehydes
117	25.051	0.0342184	14-Hydroxycaryophyllene	50277-33-3	Sesquiterpenes	Caryophyllane sesquiterpenoids	117	24.78	0.815	14-Hydroxycaryophyllene	50277-33-3	Sesquiterpenes	Caryophyllane sesquiterpenoids	117	18.848	0.0416958	b-Cubebene	13744-15-5	Sesquiterpenes	Cubebane and ivaxillarane sesquiterpenoids	117	9.417	0.0156333	Sabinyl acetate	3536-54-7	Monoterpenes	Thujane monoterpenoids
118	25.175	0.239762	a-Bisabolol	515-69-5	Sesquiterpenes	Bisabolane sesquiterpenoids	118	24.95	0.0653838	Cadalene	483-78-3	Sesquiterpenes	Cadinane sesquiterpenoids	118	22.059	0.00311249	Cubebol	23445-02-5	Sesquiterpenes	Cubebane and ivaxillarane sesquiterpenoids	118	8.366	0.0152067	a-Campholenal	4501-58-0	Monoterpenes	Monocyclic monoterpenoids
119	31.075	0.0481497	Isopimara-9(11),15-diene	39702-28-8	Diterpenes	Pimarane and isopimarane diterpenoids	119	25.175	0.2205	a-Bisabolol	515-69-5	Sesquiterpenes	Bisabolane sesquiterpenoids	119	23.99	0.433	Maaliol	527-90-2	Sesquiterpenes	Cycloeudesmane sesquiterpenoids	119	2.14	0.0151291	3-Methylenecyclohexene	1888-90-0	Not classified
120	32.541	0.0131455	Levomenol	23089-26-1	Sesquiterpenes	Bisabolane sesquiterpenoids	120	31.069	0.0489039	Isopimara-9(11),15-diene	39702-28-8	Diterpenes	Pimarane and isopimarane diterpenoids	120	18.349	0.020628	Dauca-5,8-diene	142928-08-3	Sesquiterpenes	Daucane sesquiterpenoids	120	6.33	0.0149527	(+)-Nerolidol	142-50-7	Sesquiterpenes	Acyclic farnesane sesquiterpenoids
121	34.5	0.0379954	7-Isopropyl-1,1,4a-trimethyl-1,2,3,4,4a,9,10,10a-octahydrophenanthrene	109680-01-5	Diterpenes	Other diterpenes	121	32.547	0.0133422	Levomenol	23089-26-1	Sesquiterpenes	Bisabolane sesquiterpenoids	121	16.67	1.45248	b-Elemene	515-13-9	Sesquiterpenes	Elemane sesquiterpenoids	121	13.079	0.0148029	10-Undecyn-1-ol	2774-84-7	Fatty acyls	Fatty alcohols
							122	34.5	0.0382684	7-Isopropyl-1,1,4a-trimethyl-1,2,3,4,4a,9,10,10a-octahydrophenanthrene	109680-01-5	Diterpenes	Other diterpenes	122	14.931	0.150093	g-Elemene	29873-99-2	Sesquiterpenes	Elemane sesquiterpenoids	122	10.212	0.0145794	6,6-Dimethyl-2-methylenebicyclo[3.2.0]heptan-3-ol	1005276-05-0	Monoterpenes	Bicyclic monoterpenoids
		99.3049												123	21.4	0.118585	Elemol	639-99-6	Sesquiterpenes	Elemane sesquiterpenoids	123	3.292	0.0143091	Heptanal	111-71-7	Fatty acyls	Fatty aldehydes
									99.2767					124	26.594	0.00431413	1-Ethenyl-1-methyl-4-methylidene-2-(2-methylprop-1-enyl)cycloheptane	1010159-38-5	Sesquiterpenes	Elemane sesquiterpenoids	124	15.186	0.0135889	(+)-Myrtenyl acetate	1079-01-2	Monoterpenes	Bicyclic monoterpenoids
														125	23.709	0.473939	Eremoligenol	10219-71-3	Sesquiterpenes	Eremophilane sesquiterpenoids	125	27.597	0.0135867	(-)-Aristolene	6831-16-9	Sesquiterpenes	Aristolane sesquiterpenoids
														126	18.84	0.236	Valencene	24741-64-8	Sesquiterpenes	Eremophilane sesquiterpenoids	126	26.647	0.0132571	(-)-Mintsulfide	72445-42-2	Not classified
														127	24.291	0.848463	(+)-β-Eudesmol	473-15-4	Sesquiterpenes	Eudesmane sesquiterpenoids	127	18.344	0.0130984	Dauca-5,8-diene	142928-08-3	Sesquiterpenes	Daucane sesquiterpenoids
														128	19.56	0.647316	b-Selinene	17066-67-0	Sesquiterpenes	Eudesmane sesquiterpenoids	128	11.162	0.0129153	(-)-trans-Carveol	1197-07-5	Monoterpenes	Menthane monoterpenoids
														129	19.471	0.132492	4a,8-Dimethyl-2-(prop-1-en-2-yl)-1,2,3,4,4a,5,6,7-octahydronaphthalene	103827-22-1	Sesquiterpenes	Eudesmane sesquiterpenoids	129	6.42	0.0125177	(+)-4-Carene	29050-33-7	Monoterpenes	Bicyclic monoterpenoids
														130	20.486	0.109539	7-epi-α-Selinene	123123-37-5	Sesquiterpenes	Eudesmane sesquiterpenoids	130	4.752	0.0116862	Sulcatone	110-93-0	Fatty acyls	Oxygenated hydrocarbons
														131	27.941	0.0926891	b-Eudesmol acetate	55868-98-9	Sesquiterpenes	Eudesmane sesquiterpenoids	131	22.498	0.0112077	(-)-α-Costol	65018-15-7	Sesquiterpenes	Eudesmane sesquiterpenoids
														132	22.504	0.0604136	Costol	515-20-8	Sesquiterpenes	Eudesmane sesquiterpenoids	132	9.328	0.0108788	5-(2-methylidenecyclopropyl)pentanal	1000158-49-1	Fatty acyls	Fatty aldehydes
														133	23.252	0.0594542	Neointermedeol	5945-72-2	Sesquiterpenes	Eudesmane sesquiterpenoids	133	8.01	0.010434	Fenchol	1632-73-1	Monoterpenes	Bicyclic monoterpenoids
														134	28.006	0.0396411	a-Eudesmol acetate	67996-62-7	Sesquiterpenes	Eudesmane sesquiterpenoids	134	7.209	0.00994789	5-Ethylidene-1-methylcycloheptene	15402-94-5	Not classified
														135	25.71	0.125	4(15),5,10(14)-Germacratrien-1-ol	81968-62-9	Sesquiterpenes	Germacrane sesquiterpenoids	135	13.572	0.00916025	1,3,3-Trimethyl-2-vinyl-1-cyclohexene	5293-90-3	Not classified
														136	18.1	0.334454	a-Guaiene	3691-12-1	Sesquiterpenes	Guaiane sesquiterpenoids	136	9.779	0.0090563	2,2-Dimethyl-3-vinyl-bicyclo[2.2.1]heptane	115948-98-6	Not classified
														137	18.243	0.147347	(-)-Guaia-6,9-diene	36577-33-0	Sesquiterpenes	Guaiane sesquiterpenoids	137	11.963	0.0087555	(-)-Carvone	6485-40-1	Monoterpenes	Menthane monoterpenoids
														138	18.569	0.397226	Humulene	6753-98-6	Sesquiterpenes	Humulane sesquiterpenoids	138	8.633	0.00855817	cis-p-Mentha-2,8-dien-1-ol	3886-78-0	Monoterpenes	Menthane monoterpenoids
														139	23.489	0.0788707	Humulane-1,6-dien-3-ol	1000140-23-1	Sesquiterpenes	Humulane sesquiterpenoids	139	11.85	0.00823241	Neral	106-26-3	Monoterpenes	Acyclic monoterpenoids
														140	19.875	2.23669	Bicyclogermacrene	24703-35-3	Sesquiterpenes	Lepidozane and bicyclogermacrane sesquiterpenoids	140	26.594	0.00817744	1-Ethenyl-1-methyl-4-methylidene-2-(2-methylprop-1-enyl)cycloheptane	1010159-38-5	Sesquiterpenes	Elemane sesquiterpenoids
														141	19.032	0.129462	trans-Longipinanol	39703-23-6	Sesquiterpenes	Longipinane sesquiterpenoids	141	16.771	0.0067013	Germacrene D	23986-74-5	Sesquiterpenes	Germacrane sesquiterpenoids
														142	21.299	0.0426213	trans-Longipinocarveol	1000159-36-5	Sesquiterpenes	Longipinane sesquiterpenoids	142	14.794	0.00613092	b-Terpinene	99-84-3	Monoterpenes	Menthane monoterpenoids
																					143	12.865	0.00584765	(+)-Isopiperitenone	16750-82-6	Monoterpenes	Menthane monoterpenoids
																99.5202					144	22.059	0.00535384	Ledene oxide-(II)	1000159-36-7	Sesquiterpenes	Aromadendrane sesquiterpenoids
																					145	26.801	0.00529526	1,3-Bis-(2-cyclopropyl,2-methylcyclopropyl)-but-2-en-1-one	1000222-08-6	Not classified
																					146	11.738	0.00485859	3,3-Dimethylbicyclo(2.2.1)heptane-2-methanol	1000539-83-5	Not classified
																					147	3.244	0.00420635	2-Heptanol	543-49-7	Fatty acyls	Fatty alcohols
																					148	11.269	0.00382993	3-Carene oxide	2225-98-1	Monoterpenes	Bicyclic monoterpenoids
																					149	3.339	0.00290834	Dispiro[2.1.2.1]octane	25399-32-0	Not classified
																							99.512
[truncated: 35 more columns]
